# Supplementary material for: NRF1-mediated microglial activation triggers high-altitude cerebral edema
Source: J Mol Cell Biol. 2022 Jun 15;14(5):mjac036. doi: 10.1093/jmcb/mjac036 (PMC9486928; doi:10.1093/jmcb/mjac036)
Supplement: mjac036_Supplemental_Files [file mjac036_supplemental_files.zip]

Archive with 3 entries (3 files):
- JMCB-2021-0296.R1_Supplementary material.pdf
- Video 2.mp4
- Video1.mp4
